# Supplementary material for: One New Species and Four New Records of the Genus Amaloxestis Gozmány (Lepidoptera: Lecithoceridae) from China: Integrative Taxonomic Evidence
Source: Animals (Basel). 2026 Apr 22;16(9):1288. doi: 10.3390/ani16091288 (PMC13162603; doi:10.3390/ani16091288)
Supplement: Supplementary file 1 [file animals-16-01288-s001.zip]

Archive with 1 entries (1 files):
- Supplementary table S1.pdf
